# Supplementary material for: Generating PET scan patterns in Alzheimer’s by a mathematical model
Source: PLoS One. 2024 Apr 16;19(4):e0299637. doi: 10.1371/journal.pone.0299637 (PMC11020767; doi:10.1371/journal.pone.0299637)
Supplement: S1 File — (ZIP) [file pone.0299637.s001.zip]

Archive with 2 entries (2 files):
- Alzheimer_plos_S1_Appendix_v6_revision_unmarked.pdf
- Alzheimer_plos_S1_Appendix_v6_revision_unmarked.tex
