# Supplementary material for: Generating PET scan patterns in Alzheimer’s by a mathematical model
Source: PLoS One. 2024 Apr 16;19(4):e0299637. doi: 10.1371/journal.pone.0299637 (PMC11020767; doi:10.1371/journal.pone.0299637)
Supplement: S1 File — (ZIP) [file pone.0299637.s001.zip › Alzheimer_plos_S1_Appendix_v6_revision_unmarked.tex]

% Template for PLoS
% Version 1.0 January 2009
%
% To compile to pdf, run:
% latex plos.template
% bibtex plos.template
% latex plos.template
% latex plos.template
% dvipdf plos.template

\documentclass[10pt]{article}

% amsmath package, useful for mathematical formulas
\usepackage{amsmath}
% amssymb package, useful for mathematical symbols
\usepackage{amssymb}

% graphicx package, useful for including eps and pdf graphics
% include graphics with the command \includegraphics
\usepackage{graphicx}

% cite package, to clean up citations in the main text. Do not remove.
\usepackage{cite}
% Use nameref to cite supporting information files (see Supporting Information section for more info)
\usepackage{nameref,hyperref}


\usepackage{color} 

% Use doublespacing - comment out for single spacing
%\usepackage{setspace} 
%\doublespacing


% Text layout
\topmargin 0.0cm
\oddsidemargin 0.5cm
\evensidemargin 0.5cm
\textwidth 16cm 
\textheight 21cm

% Bold the 'Figure #' in the caption and separate it with a period
% Captions will be left justified
\usepackage[labelfont=bf,labelsep=period,justification=raggedright]{caption}

% Use the PLoS provided bibtex style
%\bibliographystyle{plos2009}

% Remove brackets from numbering in List of References
\makeatletter
\renewcommand{\@biblabel}[1]{\quad#1.}
\makeatother

\newcommand{\ep}{\varepsilon}
\newcommand{\eps}[1]{{#1}_{\varepsilon}}
\newcommand{\balpha}{\mbox{\boldmath $\alpha$}}
\newcommand{\bbeta}{\mbox{\boldmath $\beta$}}
\newcommand{\bpsi}{\mbox{\boldmath $\psi$}}
\newcommand{\bphi}{\mbox{\boldmath $\phi$}}
\newcommand{\btheta}{\mbox{\boldmath $\theta$}}
\newcommand{\bsigma}{\mbox{\boldmath $\sigma$}}
\newcommand{\bepsilon}{\mbox{\boldmath $\epsilon$}}
\newcommand{\bdelta}{\mbox{\boldmath $\delta$}}
\newcommand{\bOmega}{\mbox{\boldmath $\Omega$}}
\newcommand{\btau}{\mbox{\boldmath $\tau$}}
\newcommand{\bA}{\mbox{\boldmath $A$}}
\newcommand{\ba}{\mbox{\boldmath $a$}}
\newcommand{\bB}{\mbox{\boldmath $B$}}
\newcommand{\bb}{\mbox{\boldmath $b$}}
\newcommand{\bC}{\mbox{\boldmath $C$}}
\newcommand{\bc}{\mbox{\boldmath $c$}}
\newcommand{\bD}{\mbox{\boldmath $D$}}
\newcommand{\bd}{\mbox{\boldmath $d$}}
\newcommand{\bE}{\mbox{\boldmath $E$}}
\newcommand{\be}{\mbox{\boldmath $e$}}
\newcommand{\bF}{\mbox{\boldmath $F$}}
\newcommand{\bbf}{\mbox{\boldmath $f$}}
\newcommand{\bg}{\mbox{\boldmath $g$}}
\newcommand{\bI}{\mbox{\boldmath $I$}}
\newcommand{\bJ}{\mbox{\boldmath $J$}}
\newcommand{\bk}{\mbox{\boldmath $k$}}
\newcommand{\bone}{\mbox{\boldmath $1$}}
\newcommand{\bL}{\mbox{\boldmath $L$}}
\newcommand{\bl}{\mbox{\boldmath $l$}}
\newcommand{\bM}{\mbox{\boldmath $M$}}
\newcommand{\bm}{\mbox{\boldmath $m$}}
\newcommand{\bn}{\mbox{\boldmath $n$}}
\newcommand{\bzero}{\mbox{\boldmath $0$}}
\newcommand{\bP}{\mbox{\boldmath $P$}}
\newcommand{\bp}{\mbox{\boldmath $p$}}
\newcommand{\bq}{\mbox{\boldmath $q$}}

\newcommand{\br}{\mbox{\boldmath $r$}}
\newcommand{\bS}{\mbox{\boldmath $S$}}
\newcommand{\bs}{\mbox{\boldmath $s$}}
\newcommand{\bT}{\mbox{\boldmath $T$}}
\newcommand{\bTA}{\mbox{\boldmath $TA$}}
\newcommand{\bt}{\mbox{\boldmath $t$}}
\newcommand{\bu}{\mbox{\boldmath $u$}}
\newcommand{\bU}{\mbox{\boldmath $U$}}
\newcommand{\bV}{\mbox{\boldmath $V$}}
\newcommand{\bv}{\mbox{\boldmath $v$}}
\newcommand{\vp}{\bv^{\prime}}
\newcommand{\bW}{\mbox{\boldmath $W$}}
\newcommand{\bw}{\mbox{\boldmath $w$}}
\newcommand{\bX}{\mbox{\boldmath $X$}}
\newcommand{\bx}{\mbox{\boldmath $x$}}
\newcommand{\bY}{\mbox{\boldmath $Y$}}
\newcommand{\by}{\mbox{\boldmath $y$}}
\newcommand{\bz}{\mbox{\boldmath $z$}}
\newcommand{\half}{\frac{1}{2}}
\newcommand{\khalf}{\frac{k}{2}}

\newcommand{\cf}{{\em cf.~\,}}
\newcommand{\cN}{{\mathcal N}}
\newcommand{\bR}{\mathbf R}

\newcommand{\barp}{\mbox{$\bar{p}$}}


\newcommand{\bbR}{\mathbb{R}} % bb R: set of real numbers
\newcommand{\bbP}{\mathbb{P}} % bb M : set of phenotypes (either migratory and proliferative)
\newcommand{\bbT}{\mathbb{T}} % bb M : set of phenotypes (either migratory and proliferative)
\newcommand{\bbZ}{\mathbb{Z}} % bb Z: set of integers

\newcommand{\vitro}{\emph{in vitro }}
\newcommand{\vitroi}{\emph{in vitro}}
\newcommand{\vivo}{\emph{in vivo }}
\newcommand{\vivoi}{\emph{in vivo}}
\newcommand{\eg}{{\em e.g.}~}
\newcommand{\ie}{{\em i.e.,}~}
\newcommand{\Tr}{\mbox{Tr}}
\newcommand{\etal}{{\em et al.}~}
\newcommand{\arctanh}{\mbox{arctanh}}
\newcommand{\micron}{\mu m}


\newcommand{\mainpaper}{\cite{Yoo:2014:BUP} }
\newcommand{\mainpaperi}{\cite{Yoo:2014:BUP}}
\newcommand{\mainpaperII}{\cite{Yoo:2016:BTS} }
\newcommand{\mainpaperIIi}{\cite{Yoo:2016:BTS}}

\newcommand{\muti}{U87$\Delta$EGFR}
\newcommand{\mut}{U87$\Delta$EGFR }
\newcommand{\tgfai}{TGF-$\alpha$}
\newcommand{\tgfa}{TGF-$\alpha$ }
\newcommand{\tgfbi}{TGF-$\beta$}
\newcommand{\tgfb}{TGF-$\beta$ }
\newcommand{\ifnabi}{IFN$_{\alpha,\beta}$}
\newcommand{\ifnab}{IFN$_{\alpha,\beta}$ }
\newcommand{\nfi}{NF$\kappa$B}
\newcommand{\nf}{NF$\kappa$B }
\newcommand{\iki}{I$\kappa$B}
\newcommand{\ik}{I$\kappa$B }
\newcommand{\menv}{microenvironment }
\newcommand{\Menv}{Microenvironment }
\newcommand{\menvi}{microenvironment}
\newcommand{\Menvi}{Microenvironment}

\newcommand{\nTF}{{\bf T}}
\newcommand{\nMF}{{\bf M}}

\newcommand{\beq}{\begin{equation}}
\newcommand{\eeq}{\end{equation}}
\newcommand{\beqa}{\begin{eqnarray}}
\newcommand{\eeqa}{\end{eqnarray}}
\newcommand{\bdisp}{\begin{displaymath}}
\newcommand{\edisp}{\end{displaymath}}

% for \specialrule command
\usepackage{multicol}
\usepackage{longtable}
\usepackage{multirow}
\usepackage{comment}
\usepackage{ctable} % for \specialrule command

% Use adjustwidth environment to exceed column width (see example table in text)
\usepackage{changepage}


% Use the PLoS provided BiBTeX style
\bibliographystyle{plos2015}

%%%% [[ original ]] supplementary information setting (begin) !!!!!!!!!!!!!!!!!!!!!!!!!!!!!!
%   Figure S1,  Figure S2B etc
%\newcommand{\beginsupplement}{%
%        \setcounter{table}{0}
%        \renewcommand{\thetable}{S\arabic{table}}%
%        \setcounter{figure}{0}
%        \renewcommand{\thefigure}{S\arabic{figure}}%
%     }
%%%% supplementary information setting (end) !!!!!!!!!!!!!!!!!!!!!!!!!!!!!!


%%% [[ New ]] supplementary information setting (begin) !!!!!!!!!!!!!!!!!!!!!!!!!!!!!!
% Figure A, Figure B, Figure C etc
\newcommand{\beginsupplement}{%
        \setcounter{table}{0}
        \renewcommand{\thetable}{S\arabic{table}}%
        %%% figure setting 
        \setcounter{figure}{0}
        %\renewcommand{\thefigure}{A\arabic{figure}}% Figure A1, Figure A2 etc
        %\renewcommand{\thefigure}{\Alph} 
        
        %\renewcommand{\thefigure}{\arabic{section}.\arabic{figure}}
        
        % This depends on # of subsections, we only have 3 sections, not good. 
        %\renewcommand{\thefigure}{\Alph{subsection}\arabic{figure}}% Figure A1, Figure B2, etc subsection
        
        % This depends on # of sections, we only have 3 sections, not good. 
        %\renewcommand{\thefigure}{\Alph{section}\arabic{figure}} % Figure A1, Figure B2, etc
        
        % PLoS One format 2015
        %\renewcommand{\thefigure}{\Alph{section}} % Figure A, Figure B, Figure C, etc
        
        % PNAS format 2017
        \renewcommand{\thefigure}{S\arabic{figure}} % Figure A1, Figure B2, etc
     }
%%% supplementary information setting (end) !!!!!!!!!!!!!!!!!!!!!!!!!!!!!!


% interesting test....
%\renewcommand{\figurename}{Supplemental Material, Figure}

% Leave date blank
\date{}

\pagestyle{myheadings}
%% ** EDIT HERE **


%% ** EDIT HERE **
%% PLEASE INCLUDE ALL MACROS BELOW

%% END MACROS SECTION

\begin{document}

%\begin{center}
%{\huge Supplementary Information File}
%\end{center}

\begin{comment}
% Title must be 150 characters or less
\begin{flushleft}
{\Large 
S1 Appendix
}
\\
{\huge \bf 
Parameter estimates
}
\\ 
{\bf Chaeyoung Lee, Avner Friedman} 
\end{flushleft}
\end{comment}

\vspace*{0.2in}

% Title must be 250 characters or less.
\begin{flushleft}
	{\Large
		\textbf\newline{Generating PET scan patterns in Alzheimer's by a mathematical model: Supplementary Information } % Please use "sentence case" for title and headings (capitalize only the first word in a title (or heading), the first word in a subtitle (or subheading), and any proper nouns).
	}
	\newline
	% Insert author names, affiliations and corresponding author email (do not include titles, positions, or degrees).
	\\
	Chaeyoung Lee\textsuperscript{1*},
	Avner Friedman\textsuperscript{2} %{2\Yinyang}
	\\
	\bigskip
	\textbf{1} Department of Mathematics, Kyonggi University, Suwon 16227, Republic of Korea
	\\
	\textbf{2} Department of Mathematics, The Ohio State University, Columbus, OH, USA
	\\
	\bigskip
	
	
	% Insert additional author notes using the symbols described below. Insert symbol callouts after author names as necessary.
	% 
	% Remove or comment out the author notes below if they aren't used.
	%
	% Primary Equal Contribution Note
	%%%\Yinyang These authors contributed equally to this work.
	
	% Additional Equal Contribution Note
	% Also use this double-dagger symbol for special authorship notes, such as senior authorship.
	%%%%\ddag These authors also contributed equally to this work.
	
	% Current address notes
	%%%%\textcurrency Current Address: Dept/Program/Center, Institution Name, City, State, Country % change symbol to "\textcurrency a" if more than one current address note
	% \textcurrency b Insert second current address 
	% \textcurrency c Insert third current address
	
	% Deceased author note
	%%%%\dag Deceased
	
	% Group/Consortium Author Note
	%%%%\textpilcrow Membership list can be found in the Acknowledgments section.
	
	% Use the asterisk to denote corresponding authorship and provide email address in note below.
	* Corresponding author.\\
	~~Email: cylee@kyonggi.ac.kr (CL)
	
	\end{flushleft}
\beginsupplement

\appendix


%\section*{Appendix}

\section{Model}\label{app:model}


\subsection{Equation for $A_{\beta}^i$}


The vulnerability of the brain to ROS is a key factor and early event driving AD \cite{BPP2021Role}. $A\beta$ is constitutively produced in neurons upon cleavage of membrane soluble amyloid precursor protein (sAPP) into smaller fragments (peptides) and $A_{\beta}^i$ \cite{HHBCCK2021Amyloid,APP2022}. We write the equation for $A_{\beta}^i$ in the following form: 
\begin{equation}
	\frac{\partial A_{\beta}^i}{\partial t} - D_{A_{\beta}^i} \nabla^2 A_{\beta}^i = \left[ R+ \lambda_{A_{\beta}^i} -d_{A_{\beta}^i} A_{\beta}^i  \right]\frac{N}{N_0}, \label{eq:Abi}
\end{equation} 
where $R$ increases the proliferation of $A_{\beta}^i$; when $R=0$, $\lambda_{A_{\beta}^i } - d_{A_{\beta}^i } {A_{\beta}^i }^{ss}=0,$ where ${A_{\beta}^i }^{ss}$ is the steady state of $A_{\beta}^i $ in health.


\subsection{Equation for $A_{\beta}^o$}
$A_{\beta}^o$ are the extraneural A$\beta$ that form the plaque seen near neurons in AD patients. We write the equation for $A_{\beta}^o$ in the following form: 
\begin{align}
	&\frac{\partial A_{\beta}^o}{\partial t}  - D_{A_{\beta}^o} \nabla^2 A_{\beta}^o =  \lambda_{A_{\beta}^o} - \lambda_{A_{\beta}^o N}\frac{1}{N} \frac{\partial N}{\partial t} A_{\beta}^i - d_{A_{\beta}^o M} M A_{\beta}^o - d_{A_{\beta}^o} {A_{\beta}^o} + \lambda_{{A_{\beta}^o} A} A {A_{\beta}^o}, \label{eq:Abo}
\end{align} 
where $\partial N/\partial t$ is the death rate $(-\partial N/\partial t>0)$. 


\subsection{Equation for $\tau$ and $F_i$}
Tau proteins are constitutively expressed in neurons \cite{ILGG2010Tau}. Excessive $A_{\beta}^i$ activates GSK-3 through dephosphorylation, and activated GSK-3 promotes hyperphosphorylation of tau \cite{HLA2013GSK3,ZWZMJPCL2021Interaction}, which results in formation of NFT \cite{PLHM2011Lithium,WGI2007Kinases}. We can write the equation for tau as follows: 
\begin{equation}
	\frac{\partial \tau}{\partial t} - D_{\tau} \nabla^2 \tau = \left[ \bar{R} +  \lambda_{\tau} + \lambda_{\tau A_{\beta}^i }  (A_{\beta}^i - {A_{\beta}^i}^{ss} )^{+}  - d_{\tau} \tau \right]\frac{N}{N_0}, \label{eq:tau}
\end{equation} 
where $\bar{R}$ increases the proliferataion of $\tau$, and we use the notation: $X^{+} = X \mbox{~ if~} X \geq 0,~X^{+}=0 \mbox{~ if~} X<0$. Note that if $A_{\beta}^i={A_{\beta}^i}^{ss}$, then $\lambda_{\tau}-d_{\tau} \tau^{ss}=0$, where $\tau^{ss}$ is the steady state of tau protein in health. 

We assume, as in \cite{HF2016Mathematical}, that 60\% of hyperphosphorylated tau proteins are involved in the formation of the neurofibrillary tangles, so that
\begin{equation}
	F_i(t)=0.6(\tau-\tau^{ss}). \label{eq:F}
\end{equation}


\subsection{Equation for $M$}
Microglia cells are highly dynamic both in normal and pathological brain conditions \cite{PG2010Microglia}. Microglia mobility in AD is directed toward a source of injury \cite{FGHNB2019Microglial}, which we take to be the accumulation of $A_{\beta}^o$. Microglia are activated by $A_{\beta}^o$ \cite{SS2012Microglia} and NFT \cite{SLHS2019Role}. Hence, 
\begin{align}
	&\frac{\partial M}{\partial t} + \delta_{M A_{\beta}^o } \nabla \cdot \left( M \frac{ \nabla A_{\beta}^o  }{ K_{\nabla A_{\beta}^o }+ \vert \nabla A_{\beta}^o \vert } \right)- D_M  \nabla^2 M \nonumber \\ 
	& \qquad = \lambda_M + M \left( \lambda_{M A_{\beta}^o } \frac{( A_{\beta}^o  -{ A_{\beta}^o }^{ss})^{+}}{K_{A_{\beta}^o}+( A_{\beta}^o -{ A_{\beta}^o }^{ss})^{+}} + \lambda_{M F_i }\frac{F_i}{K_{F_i} + F_i} \right) -d_M M. \label{eq:M}
\end{align}


\subsection{Equation for $A$}

Astrocytes are glial cells that support neurons in homeostasis. In AD, they are activated by inflammatory cytokines secreted by microglia, and activated astrocytes stimulate A$\beta$ formation by cleaving their APP \cite{MWWW2021many}. Other functions of subpopulations of activated astrocytes have been studied \cite{MWWW2021many, FJL2019Friend, KFN2023Reactive}, but it is not clear, at this time, what is their total effect on AD progression. We can then write the equation for $A$ in the form:
\begin{equation}
	\frac{dA}{dt} =\lambda_{A} + \lambda_{AM} \frac{M}{K_M +M} A -d_A A.\label{eq:A}
\end{equation}
 

\subsection{Equation for $N$}
NFT causes death of neurons \cite{DD2019neuropathological}. It is widely thought that amyloid plaques also contribute to the death of neurons in people with Alzheimer's \cite{Wolvetang2018step}. In particular, $A\beta$ 42/40 are detected in Alzheimer's amyloid plaques \cite{LSBOMW2022Validation}, and $A\beta$-42 induces apoptosis in neurons by targeting their mitochondria \cite{HHYJSL2017Amyloid}. Furthermore, $A_{\beta}^o$ causes inflammation indirectly, for example, by activating microglia, who produce inflammatory cytokines \cite{MGCFM2014Neuroinflammation,CYS2017Tumor}, which further damages neurons. We write the equation for $N$ in the following form:
\begin{equation}
	\frac{\partial N}{\partial t}=-d_{N F_i} \frac{F_i}{K_{F_i} + F_i} N - d_{N A_{\beta}^o} \frac{( A_{\beta}^o  -{ A_{\beta}^o }^{ss})^{+}}{K_{A_{\beta}^o}+( A_{\beta}^o -{ A_{\beta}^o }^{ss})^{+}}N, \quad N(0)=N_0. \label{eq:N}
\end{equation}


\subsection{Clinical data}
The most common human brain cells are neurons and glial cells. There are approximately 100 billion neurons in adult humans, and at least as many glial cells \cite{WD2019Cells}. Taking the mass one neuron to be $10^{-9}{\rm~g}$, and noting that the brain volume is 1,500$\rm~cm^3$, we find that the density of neurons in health is 
\begin{equation*}
	N_0=6.00\times 10^{-2} {\rm~g/cm^3}.
\end{equation*}
Microglia make 6\% of all brain cells \cite{DMPTPG2020Similar}, which we take to be 200 billion, and hence their density is approximately 12\% of the density of neurons, so that  
\begin{equation*}
	M_0=7.20\times 10^{-3}{\rm~g/cm^3}.
\end{equation*}
Astrocytes are four times as many as microglia \cite{BBH2016search}. Hence,
\begin{equation*}
	A_0=2.88\times 10^{-2}{\rm~g/cm^3}.
\end{equation*}

The number of neurons decreases by approximately $34\%$ over the entire period of AD \cite{AOCSG2023Cell}. However, life expectancy at diagnosis varies greatly \cite{AlzheimerStage, AlzhSociety2021, UTSW2022}. We take it to be in the range of 5-20 years, with an average of 10 years \cite{AlzhSociety2021}, so that 
\begin{equation}
	N(t)=3.96\times 10^{-2} {\rm~g/cm^3}{\rm~~at~~}t=10{\rm~~years.} %\label{eq:N10}
\end{equation}
Assuming that this corresponds to the constant death rate $d_N$, then, for life expectancy of $15$ years, the death rate of $N$ will be $\frac{10}{20}d_N$, resulting in $N(t)=4.87\times 10^{-2}$ at $t=10$ years; and for life expectancy of $5$ years, death rate will be $\frac{10}{5}d_N$, so that $N(t)=2.61\times 10^{-2}$ at $t=10$ years. (Of course, the simulation in this case will stop after 5 years.) Hence, 
\begin{equation}
	{\rm Average}~N(t)=3.96\times 10^{-2} {\rm~g/cm^3}{\rm~~(range}~2.61\times 10^{-2}-4.87\times 10^{-2}){\rm~in~AD.}\label{eq:N10}
\end{equation}
  
In AD, microglia show high proliferation and differentiation \cite{HHS2018Microglia,GZWDZCZ2022role}; we take the range of microglia density to be, approximately, 1.5-3 times the density in homeostasis. The concentration of the pro-inflammatory monocytes is approximately $2.2$ larger in AD than in health \cite{MCXTHB2021Hyperactivation}. Accordingly, we take  
\begin{equation}
	{\rm Average}~M=15.84\times 10^{-3} {\rm~g/cm^3} {\rm~~(range~9.8\times10^{-3}-19.8\times 10^{-3})~in~AD.}  \label{eq:M10}
\end{equation}

Concentration of A$\beta$ in gray matter was reported in \cite{REKCVV2009AbetaPeptides}, in health and in AD, as follows:
\begin{align}
	\begin{split}
		& A_{\beta}^o = 1,000{\rm ~ng/g ~(50-3,500 {\rm~range})~~in~health,} \\
		& A_{\beta}^o = 6,700{\rm ~ng/g ~(1,100-23,000 {\rm~range})~~in~AD.}\label{eq:valAb} 
	\end{split} 
\end{align}
Concentration of tau protein was reported in \cite{KKPMP2001Highly}, in health and in AD:
\begin{align}
	\begin{split}
		& \tau = 137{\rm ~pg/ml ~(50-300 {\rm~range})~~in~health,} \\
		& \tau = 490{\rm ~pg/ml ~(300-1,000 {\rm~range})~~in~AD.}\label{eq:valT} 
	\end{split} 
\end{align}


\subsection{Inflammation formulae}
We assume that inflammation begins at day 0 and increases with time, taking
\begin{align}
	R(t)=R\frac{t}{100+t}, \quad {\rm and }\quad	\bar{R}(t)=\bar{R}\frac{t}{100+t}; \label{eq:R}
\end{align} 
in health both $R$ and $\bar{R}$ are equal to 0.

\subsection{Boundary condition}
We next proceed with PDE simulations in a two-dimensional domain $\Omega$ using the no-flux boundary conditions,
\begin{equation}
	\frac{\partial A_{\beta}^i} {\partial \bf \rm n}=0,\quad \frac{\partial A_{\beta}^o} {\partial \bf \rm n}=0,\quad \frac{\partial \tau} {\partial \bf \rm n}=0,\quad \frac{\partial M} {\partial \bf \rm n}=0, \label{eq:BC}
\end{equation}
where ${\bf \rm n}$ is the outer normal vector at the boundary $\partial \Omega$.


 
\section{Parameter estimates} \label{app:ParamEst}

%The model parameters are all taken as constants. Most of the parameters are either already known or will be estimated based on known data. 

The diffusion coefficient of $A_{\beta}^o$ in water is in the range of $(1.4\times 10^{-6} - 2.1\times 10^{-6}){\rm~cm^2/s}$$~\sim~$$1.2\times 10^{-1}{\rm~cm^2/d}$ \cite{W2010concentration}, but should be much smaller for $A_{\beta}^o$ aggregates, and for $A_{\beta}^i$ in neurons. Surface diffusion of $A_{\beta}$ monomer is $7.8\times 10^{-8}{\rm~cm^2/s}\sim 6.2\times 10^{-3} {\rm~cm^2/d}$ \cite{CBC2020Amyloid}; we assume that diffusion of $A_{\beta}^o$ is smaller, and take 
\begin{equation*}
	D_{A_{\beta}^i}=	D_{A_{\beta}^o}=7.85\times 10^{-4}{\rm~cm^2/d}.
\end{equation*} 
The diffusion coefficient of free $\tau$ in neuron is approximately $3{\rm~\mu m^2/s}\sim 4\times 10^{-3}{\rm~cm^2/d}$ \cite{KTMMM2007Swimming}, but smaller for $\tau$ on microtubules; we take, 
\begin{equation*}
	D_{\tau}=1.65\times 10^{-3} {\rm~cm^2/d}.
\end{equation*} 
Microglias, in adults, undergo small diffusion \cite{TJRJDM2019Extra, SKVRLB2019Microglia}; we take 
\begin{equation*}
	D_M=4.00\times 10^{-7}{\rm~cm^2/d}.
\end{equation*}
We take the chemotaxis force of $A_{\beta}^o$ on $M$ to be 
\begin{equation*}
	\delta_{M A_{\beta}^o}=3.00\times 10^{-3} {\rm ~cm/d}.
\end{equation*}

 
The degradation rate (or death rate) of species $X$ is related to its half-life $t_{1/2}(X)$ by the formula
\begin{equation*}
	d_{X} = \frac{\ln 2}{t_{1/2}(X)}.
\end{equation*}
Half-life of $A\beta$ $\left(t_{1/2}(A\beta)\right)$ is $9$ hours \cite{PEMKOM2015Age}. Hence 
\begin{equation*}
	d_{A_{\beta}^i}=	d_{A_{\beta}^o}= \frac{\ln 2}{(9/24)}{\rm~d^{-1}}=1.85 {\rm~d^{-1}}.
\end{equation*}
Half-life of tau protein in humans is 5-60 hours \cite{YPHMJS2015Analysis}, and the average half-life in mice is 12 hours (\cite{MM2012Biochemistry} Table 1). We take 
\begin{equation*}
	d_{\tau}=\frac{\ln 2}{0.5}  {\rm~d^{-1}}=1.39 {\rm~d^{-1}}.
\end{equation*} 
Half-life of inflammatory macrophages is 3 weeks \cite{IB2014monocytes}, while microglia's half-life is much larger, since their renewal rate is slow, 28\% per year \cite{RKBMSA2017lifespan}. Since, in AD, peripheral macrophages are known to migrate into the brain \cite{WSYBCJ2017Mitochondrial,AALASTA2019What}, we account for this difference by taking $t_{1/2}(M)=6{\rm ~weeks}$. Hence, 
\begin{equation*}
	d_{M}=\frac{\ln{2}}{42} =1.65\times10^{-2} {\rm~d^{-1}}.
\end{equation*} 
The half-life of astrocytes is 161 $\rm d$ \cite{RVMS2017simulation}. Hence,
\begin{equation*}
	d_A = \frac{\ln 2}{161}=4.31\times 10^{-3} {\rm~d^{-1}}.
\end{equation*}

We denote the steady state in health ($R=\bar{R}=0$) of $A_{\beta}^i$, $A_{\beta}^o$ and $\tau$, by ${A_{\beta}^i}^{ss}$, ${A_{\beta}^o}^{ss}$ and $\tau^{ss}$, respectively. We assume that, in cleavage of APP in health, ${A_{\beta}^i}^{ss}={A_{\beta}^o}^{ss}$. Assuming average tissue density of $1{\rm~g/cm^3}$, we find from Eqs. \eqref{eq:valAb}--\eqref{eq:valT}, in health, that
\begin{align*}
	{A_{\beta}^o}^{ss} &=1.00\times 10^{-6}{\rm~g/cm^3},\\
	{A_{\beta}^i}^{ss} &=1.00\times 10^{-6}{\rm~g/cm^3}, {\rm~~and}\\
	{\tau}^{ss} &=1.37\times 10^{-10} {\rm~g/cm^3}.
\end{align*}
In health, $R=0$, so that $\lambda_{A_{\beta}^i}-d_{A_{\beta}^i} {A_{\beta}^i}^{ss}=0$; hence,
\begin{align*}
	&\lambda_{A_{\beta}^i}=d_{A_{\beta}^i} {A_{\beta}^i}^{ss}= ( 1.85 {\rm ~d^{-1}}) \times (1.00\times 10^{-6} {\rm ~g/cm^3}) = 1.85 \times 10^{-6} {\rm ~g/( cm^3 \cdot d) }.
\end{align*}
Similarly, in health, $\bar{R}=0$ so that 
\begin{align*}
	\lambda_{\tau} &= d_{\tau} \tau^{ss} = (1.39{\rm~d^{-1}}) \times  (1.37\times 10^{-10} {\rm~g/cm^3})= 1.90\times 10^{-10}{\rm~g/( cm^3 \cdot d)}.
\end{align*}


%where the difference between the two sides is exponentially small, $\mathcal{O}\left({\rm e}^{-d_{A_{\beta}^i}t}\right)$. We shall henceforth use the approximation
In order to determine the order of magnitude of $R$, we note that for large $t$ we get, from Eq. \eqref{eq:Abi},
\begin{equation*}
	A_{\beta}^i (t) \sim \frac{\lambda_{A_{\beta}^i}+R}{d_{A_{\beta}^i}} = {A_{\beta}^i}^{ss} + \frac{R}{d_{A_{\beta}^i}}. \label{eq:estAbi0}
\end{equation*}
Similarly, from Eq. \eqref{eq:Abo} we get, for large $t$,
\begin{equation} 
	\tau(t) \sim \left(\bar{R} + \lambda_{\tau} + \frac{\lambda_{\tau A_{\beta}^i} R }{d_{A_{\beta}^i}} \right) \big/ d_{\tau} = \frac{ \bar{R}}{ d_{\tau} }+{\tau}^{ss} + \frac{\lambda_{\tau A_{\beta}^i} R }{d_{A_{\beta}^i} d_{\tau}}. \label{eq:estTau0}
\end{equation} 
We take \begin{equation*}
	\lambda_{\tau A_{\beta}^i}= 7.76\times 10^{-5} {\rm~d^{-1}},
\end{equation*}
and then choose $R=1.85\times 10^{-6} {\rm~ g/(cm^3\cdot d)}$ and $\bar{R}=4.13\times 10^{-10} {\rm~ g/(cm^3\cdot d)}$, in order to get the asymptotic value of $\tau(t)$ to agree with the average of $\tau$ in AD.

We take 
\begin{align*}
	\lambda_{M A_{\beta}^o}&=8.85\times 10^{-3} {\rm ~d^{-1}},{\rm~~and}\\
	\lambda_{M F_i}&=8.75\times 10^{-3}{\rm ~d^{-1}},\\
	K_M&=1.44\times 10^{-2} {\rm~g/cm^3},
\end{align*}
in order to fit the increase of microglia in AD to the clinical data in Eq. \eqref{eq:M10}.

We take the activation rate of astrocytes, by microglia-induced cytokines, to be  
\begin{equation*}
	\lambda_{AM}=4.28\times 10^{-3}{\rm ~d^{-1}}.
\end{equation*} 


The rate coefficients in growth and degradation of $A_{\beta}^o$ are unknown; we take 
\begin{align*}
	\lambda_{A_{\beta}^o N} &=6.19\times 10^4, \\
	\lambda_{A_{\beta}^o A} &= 2.50\times 10^1 {\rm~(g/cm^3)^2\cdot d^{-1}} ,\\
	d_{A_{\beta}^o M}&=9.90\times 10^1 {\rm ~(g/cm^3)^2\cdot d^{-1}},
\end{align*} 
and, with this choice, we are able to derive the steady state of $A_{\beta}^o$ to agree with the clinical data in Eq. \eqref{eq:valAb}.% \ref{tb:resODE}.


We take
\begin{align*} 
	K_{\nabla A_{\beta}^o}  & = 1.00\times 10^{-4} {\rm ~ cm^2/d},\\ 
	K_{A_{\beta}^o}&=5.50\times 10^{-6}{\rm~g/cm^3},\\
	K_{F_i}&=2.00\times 10^{-10}{\rm~g/cm^3},
\end{align*}  
and assume that in steady state $\frac{F_i}{K_{F_i}+F_i}\sim \frac{1}{2},~\frac{(A_{\beta}^o-{A_{\beta}^o}^{ss})}{K_{A_{\beta}^o}+(A_{\beta}^o-{A_{\beta}^o}^{ss})} \sim \frac{1}{2}$; this turns out to be consistent with the ODE simulation results in Fig. 2. Taking also % in Fig. \ref{fig:profODE}
\begin{equation*}
	d_{N F_i}=d_{N A_{\beta}^o}=d_N,
\end{equation*}
Eq. \eqref{eq:N} becomes
\begin{equation*}
	\frac{dN}{dt}=-d_{N} N.
\end{equation*}
Taking $d_{N}=1.14\times 10^{-4}{\rm ~d^{-1}}$, we get
\begin{equation*}
	N(3650)=N_0 e^{-3650 d_N}=0.66N_0=3.96\times 10^{-2}, \label{eq:N3650}
\end{equation*}
in close agreement with the clinical data in Eq. \eqref{eq:N10}. %Table \ref{tb:resODE}.


From Eqs. \eqref{eq:Abo}, \eqref{eq:M}, and 
\eqref{eq:A} in steady state in health, we get 
\begin{align*}
	&\lambda_{A_{\beta}^o} - (d_{A_{\beta}^o M}M_0 + d_{A_{\beta}^o}-\lambda_{A_{\beta}^o A}A_0){A_{\beta}^o}^{ss}=0,\\
	&\lambda_{M} - d_{M}  M_0 =0,\\
	&	\lambda_A+ \lambda_{AM} \frac{M_0}{K_M + M_0} A_0 - d_A A_0 =0.
\end{align*} 
Hence,
\begin{align*}
	\lambda_{A_{\beta}^o} &=  1.84\times 10^{-6} {\rm~g/( cm^3 \cdot d) },\\
	\lambda_{M} &= 1.19 \times 10^{-4}{\rm~g/( cm^3 \cdot d) },\\
	\lambda_{A} & = 8.30\times 10^{-5} {\rm~g/( cm^3 \cdot d) }.
\end{align*} 


\section{Numerical method} \label{app:NumMethod}

In this section, we describe discretization and an explicit Euler method for numerically solving the governing system \eqref{eq:Abi}--\eqref{eq:N} with the boundary conditions \eqref{eq:BC} on a two-dimensional domain $\Omega=(a,b)\times(c,d)$. The computational domain is partitioned into a uniform mesh with mesh spacing $h$, and the discrete domain $\Omega_h$ is defined as $\Omega_h=\{ (x_p,y_q)~|~ x_p=a+(p-0.5)h,~y_q=c+(q-0.5)h, {\rm~for~} 1\leq p \leq N_x,~1\leq q\leq N_y,~N_x\in \mathbb{Z},~N_y\in \mathbb{Z} \}$, which is a set of cell-center points. Let $u_{pq}^k$ be an approximation of $u(x_p,y_q,k\Delta t)$, where $\Delta t=T/N_t$ is the time step size, T is the final time, and $N_t$ is the number of time steps. In this paper, we use $h=10^{-2}$ and $\Delta t = 10^{-4}$.

We define the discrete differentiation, gradient, divergence, and Laplace operators, for $1\leq p \leq N_x$ and $1\leq q \leq N_y$, as follows:
\begin{align*}
	& D_x u_{p+\frac{1}{2},q}=\frac{u_{p+1,q}-u_{pq}}{h},\quad D_y u_{p,q+\frac{1}{2}}=\frac{u_{p,q+1}-u_{pq}}{h},\\ 
	&\nabla_h u_{pq} = \left(  \frac{u_{p+\frac{1}{2},q}-u_{p-\frac{1}{2},q}}{h},\frac{u_{p,q+\frac{1}{2}}-u_{p,q-\frac{1}{2}}}{h}    \right), \\
	&\nabla_h \cdot (u,v)_{pq} = \frac{D_x u_{p+\frac{1}{2},q} - D_x u_{p-\frac{1}{2},q}}{h} + \frac{D_y v_{p,q+\frac{1}{2}} - D_y v_{p,q-\frac{1}{2}}}{h}, \\
	&\nabla_h^2 u_{pq} = \nabla_h \cdot \nabla_h u_{pq}.
\end{align*}
Here, we use the no-flux boundary condition, so that 
\begin{align*}
	&u_{0,q}=u_{1,q},~u_{N_x+1,q}=u_{N_x,q},  {\rm ~for~} 1\leq q \leq N_y,\\
	&u_{p,0}=u_{p,1},~u_{p,N_y+1}=u_{p,N_y},   {\rm ~for~} 0\leq p \leq N_x+1.
\end{align*}

The initial conditions is taken as ${A_{\beta}^i}^0={A_{\beta}^i}^{ss}$, ${A_{\beta}^o}^0={A_{\beta}^o}^{ss}$, $\tau^0={\tau}^{ss}$, ${F_i}^0=0$, $M^0=M_0$, $A^0=A_0$, and $N^{0}=N^{-1}=N_0$ for $1\leq p \leq N_x$ and $1\leq q \leq N_y$. We compute the following discrete system for $0\leq k \leq N_t$ in the following order, using C language, and depict the figures using MATLAB R2021b: 
\begin{align}
	& \frac{{A_{\beta}^i}_{pq}^{k+1}-{A_{\beta}^i}_{pq}^{k}  }{\Delta t} - D_{A_{\beta}^i} \nabla_h^2 {A_{\beta}^i}_{pq}^{k} = R_{pq}^{k}+ \lambda_{A_{\beta}^i} -d_{A_{\beta}^i}  {A_{\beta}^i}_{pq}^{k}+ \lambda_{A_{\beta}^o N}\frac{1}{N_{pq}^{k} } \frac{N_{pq}^{k} -N_{pq}^{k-1} }{\Delta t} {A_{\beta}^i}_{pq}^{k}, \\
	&\frac{ {A_{\beta}^o}_{pq}^{k+1} - {A_{\beta}^o}_{pq}^{k} }{\Delta t}  - D_{A_{\beta}^o} \nabla_h^2 {A_{\beta}^o}_{pq}^{k}  \nonumber \\
	&\qquad =  \lambda_{A_{\beta}^o} - \lambda_{A_{\beta}^o N}\frac{1}{N_{pq}^{k} } \frac{N_{pq}^{k} -N_{pq}^{k-1} }{\Delta t} {A_{\beta}^i}_{pq}^{k}- d_{A_{\beta}^o M} M_{pq}^{k}  {A_{\beta}^o}_{pq}^{k}  - d_{A_{\beta}^o}  {A_{\beta}^o}_{pq}^{k}  + \lambda_{{A_{\beta}^o} A} A_{pq}^{k}  {A_{\beta}^o}_{pq}^{k},\\ 
	& \frac{\tau_{pq}^{k+1}-\tau_{pq}^{k}}{\Delta t} - D_{\tau} \nabla_h^2 \tau_{pq}^{k}  = \bar{R}_{pq}^{k}  +  \lambda_{\tau} + \lambda_{\tau A_{\beta}^i }  ( {A_{\beta}^i}_{pq}^{k} - {A_{\beta}^i}^{ss} )^{+}  - d_{\tau} \tau_{pq}^{k}  ,\\
	& {F_i}_{pq}^{k+1} =0.6(\tau_{pq}^{k+1} -\tau^{ss}), \\
	&\frac{\partial M}{\Delta t} + \delta_{M A_{\beta}^o } \nabla_h \cdot \left( M \frac{ \nabla_h A_{\beta}^o  }{ K_{\nabla A_{\beta}^o }+ \vert \nabla_h {A_{\beta}^o} \vert } \right)_{pq}^{k}- D_M  \nabla_h^2 M_{pq}^{k}  \nonumber \\ 
	& \qquad = \lambda_M + M_{pq}^{k}  \left( \lambda_{M A_{\beta}^o } \frac{( {A_{\beta}^o}_{pq}^{k} -{ A_{\beta}^o }^{ss})^{+}}{K_{A_{\beta}^o}+( {A_{\beta}^o}_{pq}^{k} -{ A_{\beta}^o }^{ss})^{+}} + \lambda_{M F_i }\frac{{F_i}_{pq}^{k} }{K_{F_i} + {F_i}_{pq}^{k} } \right) -d_M M_{pq}^{k},\\ 	
	&\frac{A_{pq}^{k+1}-A_{pq}^{k}}{\Delta t} =\lambda_{A} + \lambda_{AM} \frac{M_{pq}^{k}}{K_M +M_{pq}^{k}} A_{pq}^{k} -d_A A_{pq}^{k},\\
	&\frac{\partial N}{\Delta t}=-d_{N F_i} \frac{{F_i}_{pq}^{k} }{K_{F_i} + {F_i}_{pq}^{k} } N_{pq}^{k} - d_{N A_{\beta}^o} \frac{( {A_{\beta}^o}_{pq}^{k} -{ A_{\beta}^o }^{ss})^{+}}{K_{A_{\beta}^o}+( {A_{\beta}^o}_{pq}^{k} -{ A_{\beta}^o }^{ss})^{+}}N_{pq}^{k}.
\end{align}
Here, $u_{p+\frac{1}{2},q}=0.5(u_{p+1,q}+u_{pq})$ and $\vert \nabla_h u_{pq}^k \vert= || \nabla_h u_{pq}^k||_2$ is $\mathcal{L}_2$-norm.

\newpage
\section{Parameter summary} \label{app:ParamTable}


\begin{table}[h!] 
	\centering
%	\begin{adjustwidth}{-2.25in}{0in} % Comment out/remove adjustwidth environment if table fits in text column.
		\caption{\bf Parameters for the model.  }\label{tb:params}
		{ \small
			\begin{tabular}{c|l|l|l}
				\specialrule{.15em}{.05em}{.05em} 
				Parameters  & Descriptions &  Value  & References \\  	\specialrule{.15em}{.05em}{.05em} 
				$D_{A_{\beta}^i}$ & diffusion coefficient of $A_{\beta}^i$  
				& $7.85\times 10^{-4} {\rm ~cm^2/d}$ & \cite{CBC2020Amyloid} est.\\ \hline
				$D_{A_{\beta}^o}$ & diffusion coefficient of $A_{\beta}^o$  
				& $7.85\times 10^{-4} {\rm ~cm^2/d}$  & \cite{CBC2020Amyloid} est. \\ \hline
				$D_{\tau}$ & diffusion coefficient of $\tau$  &  $1.65\times 10^{-3} {\rm ~cm^2/d}$  &  \cite{KTMMM2007Swimming} est. \\ \hline
				$D_{M}$ & diffusion coefficient of $M$  & $4.00\times 10^{-7} {\rm ~cm^2/d}$ & \cite{TJRJDM2019Extra, SKVRLB2019Microglia} est. \\ 
				\specialrule{.15em}{.05em}{.05em} 
				$d_{A_{\beta}^i}$ & decay rate of $A_{\beta}^i$ &  $1.85  {\rm~d^{-1}}$ & \cite{PEMKOM2015Age}  est. \\ \hline
				$d_{ A_{\beta}^o }$ & decay rate of $ A_{\beta}^o $ &  $1.85{\rm ~d^{-1}}$ & \cite{PEMKOM2015Age} est. \\ \hline
				$d_{A_{\beta}^o M}$ & decay rate of $A_{\beta}^o$ by $M$ &  $9.90\times 10^1 {\rm ~(g/cm^3)^2\cdot d^{-1}}$  & fitted.  \\ \hline
				$d_{\tau}$ & decay rate of $\tau$ & $1.39 {\rm ~d^{-1}}$   &  \cite{YPHMJS2015Analysis,MM2012Biochemistry}  est. \\ \hline
				$d_{M}$ & death rate of $M$ & $1.65\times 10^{-2}  {\rm~d^{-1}}$  & \cite{IB2014monocytes,RKBMSA2017lifespan} est.  \\ \hline
				% WSYBCJ2017Mitochondrial,AALASTA2019What
				$d_{A}$ & death rate of $A$ & $4.31\times 10^{-3}  {\rm~d^{-1}}$  & \cite{RVMS2017simulation} est.  \\ \hline
				$d_N$ & death rate of $N$ &  $1.14 \times 10^{-4} {\rm~d^{-1}} $  & \cite{AlzhSociety2021,AOCSG2023Cell} est.\\ \hline
				$d_{N F_i}$ & death rate of $N$ by $F_i$  & $1.14\times 10^{-4} {\rm~d^{-1}}$ &  fitted. \\ \hline
				$d_{N A_{\beta}^o}$ &  death rate of $N$ by $A_{\beta}^o$  & $1.14 \times 10^{-4} {\rm~d^{-1}}$ & fitted. \\
				\specialrule{.15em}{.05em}{.05em} 
				$\lambda_{A_{\beta}^i}$ & production rate of $A_{\beta}^i$  & $1.85\times 10^{-6} {\rm ~g/( cm^3 \cdot d)}$ & est. \\ \hline
				$\lambda_{A_{\beta}^o}$ & production rate of $A_{\beta}^o$ & $1.84\times 10^{-6} {\rm ~g/( cm^3 \cdot d)}$ &  est.  \\ \hline
				$\lambda_{A_{\beta}^o N}$ & production rate of $A_{\beta}^o$ by $N$ & $6.19\times 10^{4}$ & fitted. \\ \hline
				$\lambda_{\tau}$ & production rate of $\tau$  & $1.90 \times 10^{-10} {\rm ~g/( cm^3 \cdot d) }$  &  est. \\ \hline % \cite{KKPMP2001Highly}
				$\lambda_{\tau A_{\beta}^i}$ & production rate of $\tau$ by $A_{\beta}^i$ &  $7.76 \times 10^{-5} {\rm ~d^{-1} }$ & est.   \\ \hline 
				$\lambda_M$ & production rate of $M$ & $1.19\times 10^{-4} {\rm ~g/(cm^3 \cdot d)}$ &  est.  \\ \hline
				$\lambda_{M A_{\beta}^o}$ & production rate of $M$ by $A_{\beta}^o$ &  $8.85\times 10^{-3}{\rm ~d^{-1}}$ & fitted.  \\ \hline
				$\lambda_{M F_i}$ & production rate of $M$ by $F_i$ & $ 8.75\times 10^{-3} {\rm ~d^{-1}}$ & fitted.    \\  \hline
				$\lambda_{A_{\beta}^o A}$ & production rate of $A_{\beta}^o$ by $A$ &  $2.50\times 10^1 {\rm ~(g/cm^3)^2\cdot d^{-1}}$ & fitted. \\ \hline % unit
				$\lambda_{A}$ & production rate of $A$ &  $8.30\times 10^{-5} {\rm ~g/( cm^3 \cdot d) }$ & est. \\ \hline % unit
				$\lambda_{AM}$ & production rate of $A$ by $M$ & $4.28\times 10^{-3}{\rm~d^{-1}}$  & est. \\ % unit
				\specialrule{.15em}{.05em}{.05em} 
				$\delta_{M A_{\beta}^o} $ &  Chemotaxis force for $M$ by $A_{\beta}^o$  &  $3.00\times 10^{-3} {\rm ~cm/d}$  & est.  \\ \hline
				$K_{\nabla A_{\beta}^o}$ & Chemoattractant parameter of $M$ by $A_{\beta}^o$ & $1.00\times 10^{-4} {\rm ~ cm^2/d}$ & est. \\  \hline
				$K_{F_i}$ & Michaelis--Menten parameter for $F_i$ & $   2.00\times 10^{-10} {\rm~g/cm^3}  $  & est. \\  \hline
				$K_{A_{\beta}^o}$ & Michaelis--Menten parameter for $A_{\beta}^o$   & $5.50\times 10^{-6}{\rm~g/cm^3}   $ & est. \\ \hline
				$K_M$ & Michaelis--Menten parameter for $M$  & $1.44\times 10^{-2}{\rm~g/cm^3} $ & est. \\ 
				\specialrule{.15em}{.05em}{.05em} 
				$R^*$   &  $R$ value in average-severe AD & $1.85 \times 10^{-6} {\rm ~ g/(cm^3\cdot d)}$ &  est. \\ \hline
				$\bar{R}^*$   &  $\bar{R}$ value in average-severe AD & $4.13 \times 10^{-10} {\rm ~ g/(cm^3\cdot d)}$  &  est. \\ %\cite{PEMKOM2015Age,HF2016Mathematical,REKCVV2009AbetaPeptides}
				\specialrule{.15em}{.05em}{.05em} 
				$N_0$ & density of $N$ in healthy normal brain  & $6.00 \times 10^{-2} {\rm ~g/cm^3} $ & \cite{WD2019Cells} est. \\  \hline
				$M_0$ & steady state of $M$ in health & $7.20\times 10^{-3} {\rm ~g/cm^3}$ & \cite{WD2019Cells,DMPTPG2020Similar} est. \\ \hline
				$A_0$ & steady state of $A$ in health & $2.88\times 10^{-2}{\rm ~g/cm^3}$& \cite{WD2019Cells,DMPTPG2020Similar,BBH2016search} est. \\ \hline
				${A_{\beta}^i}^{ss} $  & steady state of ${A_{\beta}^i}$ in health   &  $1.00\times 10^{-6} {\rm ~g/cm^3}$  &  \cite{REKCVV2009AbetaPeptides} est.\\  \hline
				${A_{\beta}^o}^{ss} $ & steady state of ${A_{\beta}^o}$ in health  &  $1.00\times 10^{-6} {\rm ~g/cm^3 }$ & \cite{REKCVV2009AbetaPeptides} \\  \hline
				$\tau^{ss}$   & steady state of $\tau$ in health & $1.37 \times 10^{-10} {\rm ~g/cm^3}$ &  \cite{KKPMP2001Highly} \\  
				\specialrule{.15em}{.05em}{.05em} 
				${A_{\beta}^o}^{AD}$ & average state of $A_{\beta}^o$ in AD  &  $6.70\times 10^{-6} {\rm ~g/cm^3 }$ & \cite{REKCVV2009AbetaPeptides} \\ \hline
				$\tau^{AD}$ & average state of $\tau$ in AD  & $4.90\times 10^{-10} {\rm~g/cm^3}$ & \cite{KKPMP2001Highly} \\ 
				\specialrule{.15em}{.05em}{.05em} 
				\multicolumn{4}{l}{- est.= this parameter was estimated in Section \ref{app:ParamEst}.}\\
				\multicolumn{4}{l}{- $X^{ss}$ is steady state of $X$ in health.}\\
				\multicolumn{4}{l}{- fitted, to conform to clinical data.}
		\end{tabular} }
%	\end{adjustwidth}	
\end{table}

  
%\bibliographystyle{unsrt}
%\bibliographystyle{alpha}
%\bibliographystyle{jtb}
%\bibliographystyle{plain}

% current version: moved the current version to bib_current in Desktop
%\bibliography{../../bib_current/lung_cancer_total_current,../../bib_current/TumorAll-YJKIM-current,../../bib_current/mypaper_current,add20200611} 

% add20200611.bib merged into lung_cancer_total_current.bib (June 14, 2020)
%\bibliography{../../bib_current/lung_cancer_total_current,../../bib_current/TumorAll-YJKIM-current,../../bib_current/mypaper_current}

% I included all related papers of mine to  lung_cancer_total_current.bib (June 20, 2020)
%%%%%%\bibliography{cytoshield_current,TumorAll-YJKIM-current,mypaper_current}

\begin{thebibliography}{10}
	
	%%%%%%%%%%%%%%
	
	% 2=> 20
	\bibitem{BPP2021Role}
	Bhatt S, Puli L, Patil CR.
	Role of reactive oxygen species in the progression of Alzheimer’s disease. 
	Drug Discov. Today. 2021;26(3):794--803.
	
	% 3
	\bibitem{HHBCCK2021Amyloid}
	Hampel H, Hardy J, Blennow K, Chen C, Perry G, Kim SH, et al. 
	The amyloid-$\beta$ pathway in Alzheimer’s disease. 
	Mol. Psychiatr. 2021;26(10):5481--5503.
	
	% 4
	\bibitem{APP2022}
	APP gene, MedlinePlus. April 11, 2022. Available online: https://medlineplus.gov/download/genetics/gene/app.pdf  (accessed on August 14, 2023).
	
	
	% 11
	\bibitem{ILGG2010Tau}
	Iqbal K, Liu F, Gong CX, Grundke-Iqbal I.
	Tau in Alzheimer disease and related tauopathies. 
	Curr. Alzheimer Res. 2010;7(8):656--664.
	
	
	% 34
	\bibitem{HLA2013GSK3}
	Hernandez F, Lucas JJ, Avila J.
	GSK3 and tau: two convergence points in Alzheimer's disease. 
	J. Alzheimer's Dis. 2013;33(s1):S141--S144.
	
	% 35
	\bibitem{ZWZMJPCL2021Interaction}
	Zhang H, Wei W, Zhao M, Ma L, Jiang X, Pei H, et al.
	Interaction between A$\beta$ and tau in the pathogenesis of Alzheimer's disease. 
	Int. J. Biol. Sci. 2021;17(9):2181.
	
	% 12
	\bibitem{PLHM2011Lithium}
	Ponce-Lopez T, Liy-Salmeron G, Hong E, Meneses A.
	Lithium, phenserine, memantine and pioglitazone reverse memory deficit and restore phospho-GSK3$\beta$ decreased in hippocampus in intracerebroventricular streptozotocin induced memory deficit model. 
	Brain Res. 2011;1426:73--85.
	
	% 13
	\bibitem{WGI2007Kinases}
	Wang JZ, Grundke‐Iqbal I, Iqbal K. 
	Kinases and phosphatases and tau sites involved in Alzheimer neurofibrillary degeneration. European J. Neurosci. 2007;25(1):59--68.
	
	
	% 26
	\bibitem{HF2016Mathematical}
	Hao W, Friedman A.
	Mathematical model on Alzheimer’s disease. 
	BMC Syst. Biol. 2016;10(1):108.
	
	
	
	%%%
	
	% 14
	\bibitem{PG2010Microglia}
	Parkhurst CN, Gan WB. 
	Microglia dynamics and function in the CNS. 
	Curr. Opin. Neurobiol. 2010;20(5):595--600.
	
	
	% 15
	\bibitem{FGHNB2019Microglial}
	Franco-Bocanegra DK, George B, Lau LC, Holmes C, Nicoll JA, Boche D. 
	Microglial motility in Alzheimer’s disease and after A$\beta$42 immunotherapy: a human post-mortem study. 
	Acta Neuropathol. Commun. 2019;7(1):174.
	
	
	% 16
	\bibitem{SS2012Microglia}
	Solito E, Sastre M. 
	Microglia function in Alzheimer’s disease. 
	Front. Pharmacol. 2012;3:14.
	
	% 17
	\bibitem{SLHS2019Role}
	{\v S}pani{\'c} E, Langer Horvat L, Hof PR, {\v S}imi{\'c} G.
	Role of microglial cells in Alzheimer’s disease tau propagation. 
	Front. Aging Neurosci. 2019;11:271.
	
	
	% 41
	\bibitem{MWWW2021many}
	Monterey MD, Wei H, Wu X, Wu JQ.
	The many faces of astrocytes in Alzheimer's disease. 
	Front. Neurol. 2021;12:619626.
	
	
	% 42
	\bibitem{FJL2019Friend}
	Frost GR, Jonas LA, Li YM.
	Friend, foe or both? Immune activity in Alzheimer’s disease. 
	Front. Aging Neurosci. 2019;11:337.
	
	% 43
	\bibitem{KFN2023Reactive}
	Kumar A, Fontana IC, Nordberg A.
	Reactive astrogliosis: A friend or foe in the pathogenesis of Alzheimer’s disease. 
	J. Neurochem. 2023;164(3):309--324.
	
	
	% 20
	\bibitem{DD2019neuropathological}
	DeTure MA, Dickson DW.
	The neuropathological diagnosis of Alzheimer’s disease. 
	Mol. Neurodegener. 2019;14(1):32.
	
	
	% 38
	\bibitem{Wolvetang2018step}
	Wolvetang E.
	A step closer to understanding how brain cells die in Alzheimer's disease. 
	Australian Institute for Bioengineering and Nanotechnology. 1 June 2018. Available online: https://aibn.uq.edu.au/article/2018/06/step-closer-understanding-how-brain-cells-die-alzheimers-disease   (accessed on August 14, 2023).
	
	
	
	% 39
	\bibitem{LSBOMW2022Validation}
	Li Y, Schindler SE, Bollinger JG, Ovod V, Mawuenyega KG, Weiner MW, et al.
	Validation of plasma amyloid-$\beta$ 42/40 for detecting Alzheimer disease amyloid plaques. Neurology. 2022;98(7):e688--e699.
	
	
	% 36
	\bibitem{HHYJSL2017Amyloid}
	Han XJ, Hu YY, Yang ZJ, Jiang LP, Shi SL, Li YR, et al.
	Amyloid $\beta$-42 induces neuronal apoptosis by targeting mitochondria. 
	Mol. Med. Rep. 2017;16(4):4521--4528.
	
	%%%%%%%%%%%%
	
	
	
	
	% 18
	\bibitem{MGCFM2014Neuroinflammation}
	Morales I, Guzm{\'a}n-Mart{\'i}nez L, Cerda-Troncoso C, Far{\'i}as GA, Maccioni RB.
	Neuroinflammation in the pathogenesis of Alzheimer’s disease. A rational framework for the search of novel therapeutic approaches. 
	Front. Cell. Neurosci. 2014;8:112.
	
	
	% 19
	\bibitem{CYS2017Tumor}
	Chang R, Yee KL, Sumbria RK.
	Tumor necrosis factor $\alpha$ inhibition for Alzheimer’s disease. 
	J. Cent. Nerv. Syst. Dis. 2017;9:1--5.
	
	
	
	% 27
	\bibitem{WD2019Cells}
	Weaver EA II, Doyle H.
	Cells of the Brain. 
	Dana Foundation, August 8, 2019.
	Available online: https://dana.org/article/cells-of-the-brain/  (accessible on August 14, 2023)
	
	
	% 28
	\bibitem{DMPTPG2020Similar}
	Dos Santos SE, Medeiros M, Porfirio J, Tavares W, Pess{\^o}a L, Grinberg L, et al.
	Similar microglial cell densities across brain structures and mammalian species: implications for brain tissue function. 
	J. Neurosci. 2020;40(24):4622--4643.
	
	
	% 29
	\bibitem{BBH2016search}
	Von Bartheld CS, Bahney J, Herculano-Houzel S.
	The search for true numbers of neurons and glial cells in the human brain: A review of 150 years of cell counting. 
	J. Comp. Neurol. 2016;524(18):3865--3895.
	
	% 33 => 33
	\bibitem{AOCSG2023Cell}
	Andrade-Moraes CH, Oliveira-Pinto AV, Castro-Fonseca E, da Silva CG, Guimar{\~a}es DM, Szczupak D, et al.
	Cell number changes in Alzheimer’s disease relate to dementia, not to plaques and tangles. 
	Brain. 2013;136(12):3738--3752.
	
	% 32
	\bibitem{AlzhSociety2021}
	Alzheimer's society.
	The later stage of dementia. 18 June 2021, Available online: https://www.alzheimers.org.uk/about-dementia/symptoms-and-diagnosis/how-dementia-progresses/later-stages-dementia (Accessible on August 14, 2023)
	
	
	% 53
	\bibitem{AlzheimerStage}
	Alzheimer’s association. 
	Alzheimer's stages - early, middle, late dementia symptoms. Available online: https://www.alz.org/alzheimers-dementia/stages (accessible on Ausust 14, 2023)
	
	
	% 54
	\bibitem{UTSW2022}
	UT Southwestern Medical Center.
	UTSW study finds cognitive decline key factor in predicting life expectancy in Alzheimer’s disease.
	March 14, 2022. Available online: https://www.utsouthwestern.edu/newsroom/articles/year-2022/cognitive-decline.html (accessible on August 14, 2023)
	
	
	
	% 10
	\bibitem{HHS2018Microglia}
	Hansen DV, Hanson JE, Sheng M.
	Microglia in Alzheimer’s disease. 
	J. Cell Biol. 2018;217(2):459--472.
	
	% 55
	\bibitem{GZWDZCZ2022role}
	Guan YH, Zhang LJ, Wang SY, Deng YD, Zhou HS, Chen DQ, Zhang LC.
	The role of microglia in Alzheimer's disease and progress of treatment. 
	Ibrain. 2022;8(1):37--47.
	
	% 40
	\bibitem{MCXTHB2021Hyperactivation}
	Munawara U, Catanzaro M, Xu W, Tan C, Hirokawa K, Bosco N, et al.
	Hyperactivation of monocytes and macrophages in MCI patients contributes to the progression of Alzheimer's disease. 
	Immun. Ageing. 2021;18(1):29.
	
	
	
	% 30
	\bibitem{REKCVV2009AbetaPeptides}
	Roher AE, Esh CL, Kokjohn TA, Casta{\~n}o EM, Van GD, Vickle WM, et al.  
	A$\beta$ peptides in human plasma and tissues and their significance for Alzheimer’s disease.
	Alzheimers Dement. 2009;5(1):18--29. %doi:10.1016/j.jalz.2008.10.004.
	
	% 31
	\bibitem{KKPMP2001Highly}
	Kapaki E, Kilidireas K, Paraskevas GP, Michalopoulou M, Patsouris E.
	Highly increased CSF tau protein and decreased $\beta$-amyloid (1-42) in sporadic CJD: a discrimination from Alzheimer's disease?
	J. Neurol. Neurosurg. Psychiatry. 2001;71(3):401--403.
	
	%%%%%%%%%%%

		
		
		% 56
		\bibitem{W2010concentration}
		Waters J.
		The concentration of soluble extracellular amyloid-$\beta$ protein in acute brain slices from CRND8 mice. 
		PLoS One. 2010;5(12):e15709.
		
		% 57
		\bibitem{CBC2020Amyloid}
		Cholko T, Barnum J, Chang CEA.
		Amyloid-$\beta$ (A$\beta$42) peptide aggregation rate and mechanism on surfaces with widely varied properties: insights from brownian dynamics simulations. 
		J. Phys. Chem. B. 2020;124(27):5549--5558.
		
		% 58
		\bibitem{KTMMM2007Swimming}
		Konzack S, Thies E, Marx A, Mandelkow EM, Mandelkow E.
		Swimming against the tide: mobility of the microtubule-associated protein tau in neurons. 
		J. Neurosci. 2007;27(37):9916--9927.
		
		% 59
		\bibitem{TJRJDM2019Extra}
		Taquet M, Jankovski A, Rensonnet G, Jacobs D, Des Rieux A, Macq B, et al.
		Extra-axonal restricted diffusion as an in-vivo marker of reactive microglia. 
		Sci. Rep. 2019;9(1):13874--13874.
		
		% 60
		\bibitem{SKVRLB2019Microglia}
		Smolders SMT, Kessels S, Vangansewinkel T, Rigo JM, Legendre P, Br{\^o}ône B.
		Microglia: Brain cells on the move. 
		Prog. Neurobiol. 2019;178:101612.
		
		%%red%%%
		
		
		% 22
		\bibitem{PEMKOM2015Age}
		Patterson BW, Elbert DL, Mawuenyega KG, Kasten T, Ovod V, Ma S, et al.
		Age and amyloid effects on human central nervous system amyloid‐beta kinetics. 
		Ann. Neurol. 2015;78(3):439--453.
		
		% 23
		\bibitem{YPHMJS2015Analysis}
		Yamada K, Patel TK, Hochgr{\"a}fe K, Mahan TE, Jiang H, Stewart FR, et al.
		Analysis of in vivo turnover of tau in a mouse model of tauopathy. 
		Mol. Neurodegener. 2015;10(1):55.
		
		
		% 24
		\bibitem{MM2012Biochemistry}
		Mandelkow EM, Mandelkow E.
		Biochemistry and cell biology of tau protein in neurofibrillary degeneration. 
		Cold Spring Harb. Perspect. Med. 2012;2(7):a006247.
		
		% 25
		\bibitem{IB2014monocytes}
		Italiani P, Boraschi D.
		From monocytes to M1/M2 macrophages: phenotypical vs. functional differentiation.
		Front. Immunol. 2014;5:514.
		
		%37
		\bibitem{RKBMSA2017lifespan}
		R{\'e}u P, Khosravi A, Bernard S, Mold JE, Salehpour M, Alkass K, et al.
		The lifespan and turnover of microglia in the human brain. 
		Cell Reports 2017;20(4):779--784.
		
		
		% 5
		\bibitem{WSYBCJ2017Mitochondrial}
		Wang Y, Subramanian M, Yurdagul A, Barbosa-Lorenzi VC, Cai B, de Juan-Sanz J, et al.
		Mitochondrial fission promotes the continued clearance of apoptotic cells by macrophages. 
		Cell. 2017;171(2):331--345.
		
		
		% 45
		\bibitem{AALASTA2019What}
		Augusto-Oliveira M, Arrifano GP, Lopes-Ara{\'u}jo A, Santos-Sacramento L, Takeda PY, Anthony DC, et al.
		What do microglia really do in healthy adult brain? 
		Cells. 2019;8(10):1293.
		
		
		% 44
		\bibitem{RVMS2017simulation}
		Beccari S, Valero J, Maletic-Savatic M, Sierra A.
		A simulation model of neuroprogenitor proliferation dynamics predicts age-related loss of hippocampal neurogenesis but not astrogenesis. 
		Sci. Rep. 2017;7(1):16528.
		%%%%%%%% red end
		
	
\end{thebibliography}


 \end{document}
